# Supplementary material for: Changes in Expression of Syndecans and Heparan Sulfate Biosynthesis Enzymes in Short-Term Streptozotocin-Induced Diabetic Rat Kidneys
Source: Cells. 2026 Jul 16;15(14):1277. doi: 10.3390/cells15141277 (PMC13407145; doi:10.3390/cells15141277)
Supplement: Supplementary file 1 [file cells-15-01277-s001.zip]

Archive with 1 entries (1 files):
- cells-4416009-supplementary.pdf
